# Supplementary material for: G-quadruplexes formation in the 5’UTRs of mRNAs associated with colorectal cancer pathways
Source: PLoS One. 2018 Dec 3;13(12):e0208363. doi: 10.1371/journal.pone.0208363 (PMC6277105; doi:10.1371/journal.pone.0208363)
Supplement: S1 Table — (XLSX) [file pone.0208363.s005.xlsx]

## Sheet: S1 Table
S1 Table. Sequences, positions in the 5'UTR and lengths of all candidates and their respective full-length 5'UTRs.
Candidates		Sequences 5'-3' orientation	Position in UTR	Length (nts)
ACVR1C	WT	GGGCCGCCCGGCUGCGGGGCCAGUGGCAGGAGCGCCGCGCACCGCCAGCCGCAGGGGGCGUGGGAUGGGGGCGGCCGGGGAGGGGGGCGCCCACACUGACUAGAGCCAACCGCGCACUUCAAAAGGGUGU	6-132	130
	G/A-mutant	GGGCCGCCCGGCUGCGGGGCCAGUGGCAGGAGCGCCGCGCACCGCCAGCCGCAGAGAGCGUGAGAUGAGAGCGGCCGGAGAGGAGAGCGCCCACAGUGACUAGAGCCAACCGCGCACUUCAAAAGGGUGU		130
	UTR	GCUCCCCGCCCGGCUGCGGGGCCAGUGGCAGGAGCGCCGCGCACCGCCAGCCGCAGGGGGCGUGGGAUGGGGGCGGCCGGGGAGGGGGGCGCCCACACUGACUAGAGCCAACCGCGCACUUCAAAAGGGUGUCGGUGCCGCGCUCCCCUCCCGCGGCCCGGGAACUUCAAAGCGGGCCGUGCUGCCCCGGCUGCCUCGCUCUGCUCUGGGGCCUCGCAGCCCCGGCGCGGCCGCCUGGUGGCG		243
AIFM2	WT	GGGAAGACGACCAAGCGGGAGCGGGAGCGGGAGCGGGAGCCGGAGCGAGAGCGCGCGGGCG	131-191	61
	G/A-mutant	GGGAAGACGACCAAGCGAGAGCGAGAGCGAGAGCGAGAGCCGAAGCGAGAGCGCGCGGGCG		61
	UTR	GGCCGUUCGGAGACCAGCCCCAGCGUGCCAGGACCGUUUCCGGGGCCUGGCCGGGGCGUUGCCGCGGGGUCGGGGACCAGCACGAGUGCUGAGUCACGCCCCGCCCGGGAGCGCCUCGGGUCAGUAACUCGGGAAGACGACCAAGCGGGAGCGGGAGCGGGAGCGGGAGCCGGAGCGAGAGCGCGCGGGCGCGGCCGACAGUGCCUGAUUUGAG		214
APC	WT	GGGCAAGUAGCAAGGGGGCGGGGUGUGGCCGCCGGAAGCCUAGCCGCUGCUCGGGGGGGACCUGCGGGCUCAGG	14-87	74
	G/A-mutant	GGGCAAGUAGCAAGAGAGCGAAGUGUGGCCGCCGGAAGCCUAGCCGCUGCUCGAGAGAGACCUGCGGGCUCAGG		74
	UTR	ACAAGAUGGCGGAGGGCAAGUAGCAAGGGGGCGGGGUGUGGCCGCCGGAAGCCUAGCCGCUGCUCGGGGGGGACCUGCGGGCUCAGGCCCGGGAGCUGCGGACCGAGGUUGGCUCGAUGCUGUUCCCAGGUACUGUUGUUGGCUGUUGGUGAGGAAGGUGAAGCACUCAGUUGCCUUCUCGGGCCUCGGCGCCCCCUAUGUACGCCUCCCUGGGCUCGGGUCCGGUCGCCCCUUUGCCCGCUUCUGUACCACCCUCAGUUCUCGGGUCCUGGAGCACCGGCGGCAGCAGGAGCUGCGUCCGGCAGGAGACGAAGAGCCCGGGCGGCGCUCGUACUUCUGGCCACUGGGCGAGCGUCUGGCAGGUCCAAGGGUAGCCAAGG		380
APPL1	WT	GGGCUCGGCGCCUGGAGAAGGCUGUGCGGGCGGGGACGGCUGCAGCCCUUGCCGGAGAGGGCGGGCCGGGGUCAGCUGCGGCGGGCGGGCCGGCGCGGGGAGCUGUGGGCGGCAGCUGCGUCUCCUGCCACCGCCCUCCCUCCGCCACG	1-147 (+2)	149
	G/A-mutant	GGGCUCGGCGCCUGGAGAAGGCUGUGCGGGCGGGGACGGCUGCAGCCCUUGCCGGAGAGAGCGAGCCGGAGUCAGCUGCGGCGAGCGAGCCGGCGCGAGGAGCUGUGAGCGGCAGCUGCGUCUCCUGCCACCGCCCUCCCUCCGCCACG		149
	UTR	GCUCGGCGCCUGGAGAAGGCUGUGCGGGCGGGGACGGCUGCAGCCCUUGCCGGAGAGGGCGGGCCGGGGUCAGCUGCGGCGGGCGGGCCGGCGCGGGGAGCUGUGGGCGGCAGCUGCGUCUCCUGCCACCGCCCUCCCUCCGCCACG		147
BAD	WT	GGGUCAGGGGCCUCGAGAUCGGGCUUGGGGUGAGACCUGUGCGCCGUCACCACGGGCGGGGCGGGGCCUGGGUCCACCGGGGUUCUGAGGGGAGACUGAGGUCCUGAGCCGACAGCCUCAGCUCCCUGCCA	49-176	131
	G/A-mutant	GGGUCAGGAGCCUCGAGAUCGAGCUUGAGGUGAGACCUGUGCGCCGUCACCACGAGCGGAGCGAGGCCUGAGUCCACCGGAGUUCUGAGGGGAGACUGAGGUCCUGAGCCGACAGCCUCAGCUCCCUGCCA		131
	UTR	AACUAGGGCCCGGAGCCCGGGGUGCUGGAGGGAGGCGGCAGGCCCGGGUCAGGGGCCUCGAGAUCGGGCUUGGGGUGAGACCUGUGCGCCGUCACCACGGGCGGGGCGGGGCCUGGGUCCACCGGGGUUCUGAGGGGAGACUGAGGUCCUGAGCCGACAGCCUCAGCUCCCUGCCAGGCCAGACCCGGCAGACAGAUGAGGGCCCAGGAGGCCUGGCGGGCCUGGGGGCGCUACGGUGGGAGAGGAAGCCAGGGGUACCUGCCUCUGCCUUCCAGGGCCACCGUUGGCCCCAGCUGUGCCUUGACUACGUAACAUCUUGUCCUCACAGCCCAGAGC		336
BAG-1	WT	GGGCAGGCCGGGGCGGGGCUGGGAAGUAGUCGGGCGGGGUUGUGAGACGCCGCGCUCAGCUUCCAUCGCUGGGCGGUCAACAA	1-79	83
	G/A-mutant	GGGCAGGCCGAGACGAGACUGAGAAGUAGUCGAGCGAGGUUGUGAGACGCCGCGCUCAGCUUCCAUCGCUGGGCGGUCAACAA		83
	UTR	AGGCCGGGGCGGGGCUGGGAAGUAGUCGGGCGGGGUUGUGAGACGCCGCGCUCAGCUUCCAUCGCUGGGCGGUCAACAAGUGCGGGC		87
BAG-5	WT	GGCGCGGACGCCGGAGGAGGUGUCCCCGGGUUUAGGGGUGUUCGGCCAGGGGCGGGGCUGCCGGGCCCGGGCGACUGCCGGAGCUGCGGAAGUCGUGGAAGCGUCGGCGACGCAUCGCGCG	61-181	121
	G/A-mutant	GGCGCGGACGCCGGAGGAGGUGUCCCCGAGUUUAGGAGUGUUCGGCCAAGAGCAGAGCUGCCGAGCCCGAGCGACUGCCGGAGCUGCGGAAGUCGUGGAAGCGUCGGCGACGCAUCGCGCG		121
	UTR	CGGUCACUCCAGGCUGCCUCGCUGCGCCGCUGGCGGUGGGCGUGGCGCUGCCGGCGGCUAGGCGCGGACGCCGGAGGAGGUGUCCCCGGGUUUAGGGGUGUUCGGCCAGGGGCGGGGCUGCCGGGCCCGGGCGACUGCCGGAGCUGCGGAAGUCGUGGAAGCGUCGGCGACGCAUCGCGCGAUGGCGCGGGCGGGACAGUGCUUGUGAAACUGAACACAACAAAAGU		227
BCL-2	WT	GGGCAAAGCACAUCCAAUAAAAUAGCUGGAUUAUAACUCCUCUUCUUUCUCUGGGGGCCGUGGGGUGGGAGCUGGGGCGAGAGGUGCCGUUGGCCCCCGUUGCUUUUCCUCUGGGAAGG	377-493	119
	G/A-mutant	GGGCAAAGCACAUCCAAUAAAAUAGCUGGAUUAUAACUCCUCUUCUUUCUCUGAGAGCCGUGAGAUGAGAGCUGGAGCGAGAGGUGCCGUUGGCCCCCGUUGCUUUUCCUCUGGGAAGG		119
	UTR	UUUCUGUGAAGCAGAAGUCUGGGAAUCGAUCUGGAAAUCCUCCUAAUUUUUACUCCCUCUCCCCGCGACUCCUGAUUCAUUGGGAAGUUUCAAAUCAGCUAUAACUGGAGAGUGCUGAAGAUUGAUGGGAUCGUUGCCUUAUGCAUUUGUUUUGGUUUUACAAAAAGGAAACUUGACAGAGGAUCAUGCUGUACUUAAAAAAUACAACAUCACAGAGGAAGUAGACUGAUAUUAACAAUACUUACUAAUAAUAACGUGCCUCAUGAAAUAAAGAUCCGAAAGGAAUUGGAAUAAAAAUUUCCUGCAUCUCAUGCCAAGGGGGAAACACCAGAAUCAAGUGUUCCGCGUGAUUGAAGACACCCCCUCGUCCAAGAAUGCAAAGCACAUCCAAUAAAAUAG…		493
BCL-9L	WT	GGGCGCUCGCUCGCUCUGCCUCUCCGCCCGGGCUCUGCCGAAGGGGGCGGGGUGGGGGUGCAGGGCGGGGGGAGGGGAGGCUCCUGCAUUCUUGCGGUCGGGGAGGAAUCCGAGCCAGCGUUACUGG	234-357	127
	G/A-mutant	GGGCGCUCGCUCGCUCUGCCUCUCCGCCCGAGCUCUGCCGAAGAGAGCGAGAUGAGAGUGCAGAGCAGAGAGAGAGAAGGCUCCUGCAUUCUUGCGGUCGAGGAGGAAUCCGAGCCAGCGUUACUGG		127
	UTR	CGUGCGUGUCUUGUCUCCCUGUCCACGUGUGAGCUGUGAGUGUGUGUGAGUCAGAGUUCGGGUGUCUGUGGGUCUCUGAGCCUCUGCUGGCAGCACCCGGGGCUCGCCAAGCUCUUGCCGGCUGGCGCGCGCCCAGCCCCUGGCGGGACUUGUCCGUGUGUCUGUCCGCGCGCGGGGCCUGGAGAAGCACGCUGCAGUCCUGUCCGCCUCCCGCUCGCUGCCUCGCUGGCUGUCGCUCGCUCGCUCUGCCUCUCCGCCCGGGCUCUGCCGAAGGGGGCGGGGUGGGGGUGCAGGGCGGGGGGAGGGGAGGCUCCUGCAUUCUUGCGGUCGGGGAGGAAUCCGAGCCAGCGUUACUGGUCUCCAGAAGAGCCCAGCUGCAGCCCCGGGGCCCCGCCAGGC…		965
BMPR1A	WT	GGCAGGAGCGAGGAGGGAGGAGGGCCAAGGGCGGGCAGGAAGGCUUAGGC	58-107	50
	G/A-mutant	GGCAGGAGCGAAGAGAGAAGAGAGCCAAGAGCGAGCAGGAAAGCUUAGGC		50
	UTR	GCGGCCGCUGCAGAGAUUGGAAUCCGCCUGCCGGGCUUGGCGAAGGAGAAGGGAGGAGGCAGGAGCGAGGAGGGAGGAGGGCCAAGGGCGGGCAGGAAGGCUUAGGCUCGGCGCGUCCGUCCGCGCGCGGCGAAGAUCGCACGGCCCGAUCGAGGGGCGACCGGGUCGGGGCCGCUGCACGCCAAGGGCGAAGGCCGAUUCGGGCCCCACUUCGCCCCGGCGGCUCGCCGCGCCCACCCGCUCCGCGCCGAGGGCUGGAGGAUGCGUUCCCUGGGGUCCGGACUUAUGAAAAUAUGCAUCAGUUUAAUACUGUCUUGGAAUUCAUGAGAUGGAAGCAUAGGUCAAAGCUGUUUGGAGAAAAUCAGAAGUACAGUUUUAUCUAGCCACAUCUUGGAGGAG…		548
BOK	WT	GGGAAGAGCGCGGGAAGCCCCGUGGACCUGGCGCUCCCGGCUCGGGCGUGGACGGGGCGGGCGCCGGGGCGGGGCGCGCGUCCUCGCGGGUCUGAAUGGAAGGGUCGAGGUCGUCGUCGGCGGC	41-161	124
	G/A-mutant	GGGAAGAGCGCGGGAAGCCCCGUGGACCUGGCGCUCCCGGCUCGGGCGUGGACGAGACGAGCGCCGAGACGAGGCGCGCGUCCUCGCGGGUCUGAAUGGAAGGGUCGAGGUCGUCGUCGGCGGC		124
	UTR	CUCGCUGCCCAGGCCCCCGACGCCGCGGCAGGAGCCCCCCAAGAGCGCGGGAAGCCCCGUGGACCUGGCGCUCCCGGCUCGGGCGUGGACGGGGCGGGCGCCGGGGCGGGGCGCGCGUCCUCGCGGGUCUGAAUGGAAGGGUCGAGGUCGUCGUCGGCGGCGAGCAGAUCCUGAAGCCAGAACUCCACCCCGGCGCCCGCGCCAUGCGGCGGGAGAGGUGCGGCGCCCCCCACCCGCGUCGCCGCC		246
CASP6	WT	GGCCGAGGGCGGGGCCGGGCCCGGGAGCCUGUGGCUUCAGGAAGAGGAGGGCAAGGUGUCUGGCUGCGCGUUUGG	1-73 (+2)	75
	G/A-mutant	GGCCGAGAGCGAAGCCGGGCCCGGGAGCCUGUGGCUUCAGGAAGAGGAGGGCAAGGUGUCUGGCUGCGCGUUUGG		75
	UTR	CCGAGGGCGGGGCCGGGCCCGGGAGCCUGUGGCUUCAGGAAGAGGAGGGCAAGGUGUCUGGCUGCGCGUUUGGCUGCA		78
CASP8AP2	WT	GGGAAAGGAACCGGGUUGUCUUGGGCCGGGCAGGGCGGGUAAGUUGUCGUAGGGGCCCGGUCCGUGAGGGACUGCUAAGGAAG	1-80	83
	G/A-mutant	GGGAAAGGAACCGAGUUGUCUUGAGCCGAGCAGAGCGAGUAAGUUGUCGUAGAGGCCCGGUCCGUGAGGGACUGCUAAGGAAG		83
	UTR	AAAGGAACCGGGUUGUCUUGGGCCGGGCAGGGCGGGUAAGUUGUCGUAGGGGCCCGGUCCGUGAGGGACUGCUAAGGAAGAGGCUGCAUGGCGCGGUAGUCCCCCGAGUGGAGGUCGGCUGCCCCUGGGAAACCAGAGAGUCGGAGGGAGUCCAUCUGGAGCGGCCAAGUAGGUCGGGGAAGGGCCGCGCCUGACGUCUGGCCGCAGGUGGUGACUCUCAAAAGGAAAUAGGAUC		235
CASP9	WT	GGCCCUGGGGCGGGGGCGGGUCCUGGGGACUGGGGCGGGCGGCCGAGGCCCGGAAGCGGACUGAGGCGGCCUGGAGUC	1-78	78
	G/A-mutant	GGCCCUGGAGCGAGAGCGAGUCCUGAGGACUGAGGCGAGCGGCCGAGGCCCGGAAGCGGACUGAGGCGGCCUGGAGUC		78
	UTR	GGCCCUGGGGCGGGGGCGGGUCCUGGGGACUGGGGCGGGCGGCCGAGGCCCGGAAGCGGACUGAGGCGGCCUGGAGUCUUAGUUGGCUACUCGCC		95
FZD10	WT	GGGGGCGCUGUGCGCAGCGCUCGGGCCAGGCCGGGCGGGCAUGGGCGGGGGCCCGAGCAGGGGUGG	305-370	66
	G/A-mutant	GGGGGCGCUGUGCGCAGCGCUCGAGCCAGGCCGAGCGAGCAUGAGCGAGAGCCCGAGCAGGGGUGG		66
	UTR	UCGAAACAGCUGCCGGCUGGUCCCGGCCGAGGCCGGCGCAGGGAGGGAGGAGCCGCCCGGGCUGUGGGGGCGCCGCGAGCUGGGCCGGCCUCGGUGUGCCCGCGCCGCCAGCCCGCUCCAGACGCGCCACCUGGGCGCUCCAAGAAGAGGCCGAAGUUUGCCGCGGCCGUGAGUUGGAGCUCGCGCCGGGCCGCUGCGCCGGGAGCUCCGGGGGCUUCCCUCGCUUCCCGGUAUUGUUUGCAAACUUUGCUGCUCUCCGCCGCGGCCCCCAACUCGGCGGACGCCGGGCGCGGAGAGCCGAGCCGGGGGCGCUGUGCGCAGCGCUCGGGCCAGGCCGGGCGGGCAUGGGCGGGGGCCCGAGCAGGGGUGGAGAGCCGGGGCCAGCAGCAGCCCGUGCCC…		456
FZD2	WT	GGGAGGCGGCAGCCGCAGCGAGGAGGCGGCGGGGAAGAAGCGCAGUCUCCGGGUUGGGGGCGGGGGCGGGGGGGGCGCCAAGGAGCCGGGUGGGGGGCGGCGGCCAGCGCUAGCCACCAUGACU	55-114	124
	G/A-mutant	GGGAGGCGGCAGCCGCAGCGAGGAGGCGGCGGGGAAGAAGCGCAGUCUCCGGGUUGGAAGCGAGAGCGAAGGAAGCGCCAAGGAGCCGGGUGGGGGGCGGCGGCCAGCGCUAGCCACCAUGACU		124
	UTR	CGAGUAAAGUUUGCAAAGAGGCGCGGGAGGCGGCAGCCGCAGCGAGGAGGCGGCGGGGAAGAAGCGCAGUCUCCGGGUUGGGGGCGGGGGCGGGGGGGGCGCCAAGGAGCCGGGUGGGGGGCGGCGGCCAGC		132
MAP2K1	WT	GGGCAGCCUUUCGGCUCUCUGCGCGCGAAGCCGAGUCCCGGGCGGGUGGGGCGGGGGUCCACUGAGACCGCUACCGGCC	247-313	79
MAP2K1	G/A-mutant	GGGCAGCCUUUCGGCUCUCUGCGCGCGAAGCCGAGUCCCGAGCGAGUGAGACGAGAGUCCACUGAGACCGCUACCGGCC		79
MAP2K1	UTR	AGGCGAGGCUUCCCCUUCCCCGCCCCUCCCCCGGCCUCCAGUCCCUCCCAGGGCCGCUUCGCAGAGCGGCUAGGAGCACGGCGGCGGCGGCACUUUCCCCGGCAGGAGCUGGAGCUGGGCUCUGGUGCGCGCGCGGCUGUGCCGCCCGAGCCGGAGGGACUGGUUGGUUGAGAGAGAGAGAGGAAGGGAAUCCCGGGCUGCCGAACCGCACGUUCAGCCCGCUCCGCUCCUGCAGGGCAGCCUUUCGGCUCUCUGCGCGCGAAGCCGAGUCCCGGGCGGGUGGGGCGGGGGUCCACUGAGACCGCUACCGGCCCCUCGGCGCUGACGGGACCGCGCGGGGCGCACCCGCUGAAGGCAGCCCCGGGGCCCGCGGCCCGGACUUGGUCCUGCGCAGCGGGC…		475
MAPK3	WT	GGGCGGGUGACAGGCAGGCGGGAAGGGGCGGGGCCUCGGGCGGGGCCGCCGUGGGGAGGAGGGCGGUGGGAGGGGAGGAGUGGAG	18-100	85
MAPK3	G/A	GGGCGGGUGACAGGCAGGCGGGAAGGGGCGGGGCCUCGGGCGGGGCCGCCGUGAGGAGGAGAGCGGUGAGAGGAGAGGAGUGGAG
MAPK3	1stG/A	GGGCGGGUGACAGGCAGGCGAGAAGAGACGGAGCCUCGAGCGAGGCCGCCGUGGGGAGGAGGGCGGUGGGAGGGGAGGAGUGGAG
MAPK3	G/A mut all	GGGCGGGUGACAGGCAGGCGAGAAGAGACGGAGCCUCGAGCGAGGCCGCCGUGAGGAGGAGAGCGGUGAGAGGAGAGGAGUGGAG		85
MAPK3	UTR	CUGGCGCGCGCGGCCCUGCGGGUGACAGGCAGGCGGGAAGGGGCGGGGCCUCGGGCGGGGCCGCCGUGGGGAGGAGGGCGGUGGGAGGGGAGGAGUGGAG		100
PIK3R1	WT	GGCGGUGGCCCGGACGCACUGCCGGGCGGGGCGUGGGGCGGAGGGACGAGCCGAGCCGAG	44-103	60
PIK3R1	G/A-mutant	GGCGAUGACCCGAACGCACUGCCGAGCGAAGCGUGAAGCGGAGAGACGAGCCGAGCCGAG		60
PIK3R1	UTR	AGCGAAAUCCAGUUGGCUUCUCAAUGAGGAGCCGGCAGUGAGCGGCGGUGGCCCGGACGCACUGCCGGGCGGGGCGUGGGGCGGAGGGACGAGCCGAGCCGAGCCAAGCGGAGCUGGGCCACUGUGCACGCCCGGAGGGUCCUGGCGGCGCCCCCGCUCCUGCGCGCACUCUCGGCGCCGGACACGAGCACUGCCUGCCGGGAACAGGCUGGGGGGAGGUGCGGGGGCUUGGCCCACUUGGUGGAAGAACAGCUUUGGGGAUUUUUUUUUUUUCAUUGUCGGAUACAGGCAUUUCAAAGGGAAACCGUUGAA		312
PIK3R3	WT	GGCCUCAGCGGGUGGGCAGCAUGGGGCGGGGAGGGUGUCCCCUCCGCGCCGUUAAAAUGAAACUCUAGUGGCUGGAGUCCGGGCA	1-84	85
PIK3R3	G/A-mutant	GGCCUCAGCGAGUGAGCAGCAUGAGGCGAAGAGAGUGUCCCCUCCGCGCCGUUAAAAUGAAACUCUAGUGGCUGGAGUCCGGGCA		85
PIK3R3	UTR	GCCUCAGCGGGUGGGCAGCAUGGGGCGGGGAGGGUGUCCCCUCCGCGCCGUUAAAAUGAAACUCUAGUGGCUGGAGUCCGGGCAGAGCUUGAGGGCAGUUGGUGCGGUCGGGUUGGUUCUUACACCCCGGCGGGAGCGCCCAGACAAGCCGAGCUGACUGGACUUCUCCGGCCGGCCCCAUUCCCGAGGCUGCGGCAGCUUCGGUUCCGAGACCGACCGGAGAGGAGCCCGAGUCCCGGCCUCUGGGGGAUUCGCUCUCUGCAGACCAGUGGGACCCCGAAACUUGAACGCAAUCUCCAGCCCCCUUUUUUGCCUUCCUUUGUCACUUGCCCGGGUUUCUCCCAACGUGUUCUUUUUUUUCCUCUUCAUUCUCCCUCCUUCGAAGGACACAAAAGUGGC…		756
SMAD2	WT	GGGCGCCCGGGCCGCCGGCCGGGCCCGGGCCUGGGGGCGGGGCGGGAAGACGGCGGCCGGGAGUGUUUUCAGUUCCGCCUCCAAUCGCCCAUUCCC	1-94	96
SMAD2	G/A-mutant	GGGCGCCCGGGCCGCCGGCCGAGCCCGAGCCTGAGAGCGGAGCGAGAAGACGGCGGCCGGGAGUGUUUUCAGUUCCGCCUCCAAUCGCCCAUUCCC		96
SMAD2	UTR	GCGCCCGGGCCGCCGGCCGGGCCCGGGCCUGGGGGCGGGGCGGGAAGACGGCGGCCGGGAGUGUUUUCAGUUCCGCCUCCAAUCGCCCAUUCCCCUCUUCCCCUCCCAGCCCCCUCCAUCCCAUCGGAAGAGGAAGGAACAAAAGGUCCCGGACCCCCCGGAUCUGACGGGGCGGGACCUGGCGCCACCUUGCAGGUUCGAUACAAGAGGCUGUUUUCCUAGCGUGGCUUGCUGCCUUUGGUAAGAAC		248
SMAD4	WT #1	GGCUCCGCGGCCGCCCAGGGGGUGGGAGCGGGUGAGGGGAGCCAGGCGCCCAGC	144-197	54
SMAD4	G/A-mutant #1	GGCUCCGCGGCCGCCCAGAGAGUGAGAGCGAGUGAGAGGAGCCAGGCGCCCAGC		54
SMAD4	WT #2	GGGCAGCGGCGCGGCGCUGAGGAGGGGCGGCCUGGCCGGGACGCCUCGGGGCGGGGGCCGAGGAGCUCUCCGGGCCGCCGGGGAAAGCUACGGGCCCGGUGCGUCCG	254-360	107
SMAD4	G/A-mutant #2	GGGCAGCGGCGCGGCGCUGAGGAGAGACGGCCUGGCCGAGACGCCUCGAGACGAGAGCCGAGGAGCUCUCCGAGCCGCCGAGGAAAGCUACGAGCCCGGUGCGUCCG		107
SMAD4	UTR	AUGCUCAGUGGCUUCUCGACAAGUUGGCAGCAACAACACGGCCCUGGUCGUCGUCGCCGCUGCGGUAACGGAGCGGUUUGGGUGGCGGAGCCUGCGUUCGCGCCUUCCCGCUCUCCUCGGGAGGCCCUUCCUGCUCUCCCCUAGGCUCCGCGGCCGCCCAGGGGGUGGGAGCGGGUGAGGGGAGCCAGGCGCCCAGCGAGAGAGGCCCCCCGCCGCAGGGCGGCCCGGGAGCUCGAGGCGGUCCGGCCCGCGCGGGCAGCGGCGCGGCGCUGAGGAGGGGCGGCCUGGCCGGGACGCCUCGGGGCGGGGGCCGAGGAGCUCUCCGGGCCGCCGGGGAAAGCUACGGGCCCGGUGCGUCCGCGGACCAGCAGCGCGGGAGAGCGGACUCCCCUCGCCACC…		538
SMAD7	WT	GGGCGGAGAGCCGCGCAGGGCGCGGGCCGCGCGGGGUGGGGCAGCCGGAGCGCAGGCCCCCGAUCCCCGGCGGGCGCCCCCGGGCCCCCGC	1-88	91
SMAD7	G/A-mutant	GGGCGGAGAGCCGCGCAGAGCGCGAGCCGCGCGGAGUAGAGCAGCCGGAGCGCAGGCCCCCGAUCCCCGGCGGGCGCCCCCGGGCCCCCGC		91
SMAD7	UTR	CGGAGAGCCGCGCAGGGCGCGGGCCGCGCGGGGUGGGGCAGCCGGAGCGCAGGCCCCCGAUCCCCGGCGGGCGCCCCCGGGCCCCCGCGCGCGCCCCGGCCUCCGGGAGACUGGCGCAUGCCACGGAGCGCCCCUCGGGCCGCCGCCGCUCCUGCCCGGGCCCCUGCUGCUGCUGCUGUCGCCUGCGCCUGCUGCCCCAACUCGGCGCCCGACUUCUUCAUGGUGUGCGGAGGUCAUGUUCGCUCCUUAGCAGGCAAACGACUUUUCUCCUCGCCUCCUCGCCCCGC		287
SMURF1	WT	GGACCCCGGCGCCCAGCCCGGAGCCGUAACCUUGAGGCGGCGGCGGCGGGGCCGGGCCGGGCCGGGCUGGGGGGCGGUGGCGCUGGAUCCGCGGCUGCCC	206-305	100
SMURF1	G/A-mutant	GGACCCCGGCGCCCAGCCCGGAGCCGUAACCUUGAGACGACGACGACGAAGCCGAGCCGAGCCGAGCUGAGAGACGAUGACGCUGGAUCCGCGGCUGCCC		100
SMURF1	UTR	GGCAGCGGCGGAAGCGGCGAGGGCGGCGGGCGUCCGGCUCUGAGGUGGUGGAGGCGGCGGAGGCGGCGGCGGAGGCGGCGGCGGCUCGGGACUGGGCUCGGCUGGAAGCAGCGAGGGUCAGAGCGCCGCAGCAAGCGCCGAUCUCCCGGCUCGACCAUCCGCCUGCCGCCCGGACGCCUGGGCCGCGGAGUUUGUGUCCCGGCUCGGACCCCGGCGCCCAGCCCGGAGCCGUAACCUUGAGGCGGCGGCGGCGGGGCCGGGCCGGGCCGGGCUGGGGGGCGGUGGCGCUGGAUCCGCGGCUGCCCGAUCGUUGGCGGGAG		320
TCF7L1	WT	GGGCGCCGGGCCGGGCCGGGCAGGGCGCGGGCGGCUAGGGGCUCCGAGAGCGGCGGCCCCGGCCCGCGGCCCCACC	1-74	76
TCF7L1	G/A-mutant	GGGCGCCGAGCCGAGCCGAGCAGAGCGCGAGCGGCUAGAGGCUCCGAGAGCGGCGGCCCCGGCCCGCGGCCCCACC		76
TCF7L1	UTR	GCGCCGGGCCGGGCCGGGCAGGGCGCGGGCGGCUAGGGGCUCCGAGAGCGGCGGCCCCGGCCCGCGGCCCCACC		74
