# Supplementary material for: G-quadruplexes formation in the 5’UTRs of mRNAs associated with colorectal cancer pathways
Source: PLoS One. 2018 Dec 3;13(12):e0208363. doi: 10.1371/journal.pone.0208363 (PMC6277105; doi:10.1371/journal.pone.0208363)
Supplement: S3 Table — (XLSX) [file pone.0208363.s007.xlsx]

## Sheet: Table S3
Supplemental Table S3 UTRref, RefSeq and Gene-ontology Identification numbers of all candidates
PG4 Candidates		UTRref locus ID	RefSeq transcript	KEGG orthology	KEGG pathway	AmiGO-2, GO class (direct)
Wnt signaling pathway	APC	5HSAR052987	NM_001127511	K02085	ko04310 (Wnt signaling pathway)
	BCL-9L	5HSAR036862	NM_182557			canonical Wnt signaling pathway, GO_REF:0000107
	FZD10 as FZD9_10	5HSAR051920	NM_007197	K02842	ko04310
	FZD2	5HSAR038614	NM_001466	K02235	ko04310
	TCF7L1	5HSAR039936	NM_031283	K04490	ko04310
Apoptosis and Apoptosis multiple species	AIFM2	5HSAR058003	NM_032797			positive regulation of apoptotic process, PAINT_REF:43735
	APPL1	5HSAR053853	NM_012096	K08733		extrinsic apoptotic signaling pathway in absence of ligand,Reactome:R-HSA-418889
	BAD	5HSAR038501	NM_004322	K02158	ko04210 (Apoptosis)
	BAG-1	5HSAR059595	NM_004323	K09555		Apoptotic process, GO_REF:0000037
	BAG-5	5HSAR038892	NM_001015048	K09559		negative regulation of oxidative stress-induced intrinsic apoptotic signaling pathway, PMID:24475098
	BCL-2	5HSAR038163	NM_000633	K02161	ko04210
	BOK	5HSAR056739	NM_032515	K02561	ko04215 (Apoptosis-Multiple species)
	CASP6	5HSAR056027	NM_032992	K04396	ko04210
	CASP8AP2 (as CED-4)	5HSAR043588	NM_012115	K20105	ko04215
	CASP9	5HSAR042668	NM_001229	K04399	ko04210 , ko04215
TGF-beta signaling pathway	ACVRIC	5HSAR034445	NM_145259	K13568	ko04350 (TGF-beta signaling pathway)
	BMPR1A	5HSAR049863	NM_004329	K04673	ko04350
	SMAD2	5HSAR048712	NM_005901	K04500	ko04350
	SMAD4	5HSAR030859	NM_005359	K04501	ko04350
	SMAD7	5HSAR056165	NM_005904	K19631	ko04350
	SMURF1	5HSAR043726	NM_181349	K04678	ko04350
PI3K-Akt signaling pathway	PIK3R1 as PIK3R1_2_3	5HSAR037471	NM_181524	K02649	ko04151 (PI3K-Akt signaling pathway)
	PIK3R3 as PIK3R1_2_3	5HSAR049275	NM_003629	K02649	ko04151, ko04010 (MAPK), ko4210(Apoptosis)
	MAP2K1 (MEK1)	5HSAR052794	NM_002755	K04368	ko04151, ko04010, ko4210
	MAPK3 (ERK1) as MAPK1_3	5HSAR030886	NM_002746	K04371	ko04151 , ko04010, ko4210
