# Supplementary material for: G-quadruplexes formation in the 5’UTRs of mRNAs associated with colorectal cancer pathways
Source: PLoS One. 2018 Dec 3;13(12):e0208363. doi: 10.1371/journal.pone.0208363 (PMC6277105; doi:10.1371/journal.pone.0208363)
Supplement: S4 Table — (XLSX) [file pone.0208363.s008.xlsx]

## Sheet: Table S4
Supplemental Table S4 Oligonucleotide sequences used for PCR-filling prior to in vitro transcription
Candidates		Oligo	Name	Sequence 5'-3'
ACVR1C	WT	#1	ACR1V_fwd	TAATACGACTCACTATAGGGCCGCCCGGCTGCGGGGCCAGTGGCAGGAGCGCCGCGCACCGCCAGCC
		#2	ACR1V_rev	ACACCCTTTTGAAGTGCGCGGTTGGCTCTAGTCAGTGTGGGCGCCCCCCTCCCCGGCCGCCCCCATCCCACGCCCCCTGCGGCTGGCGGTGCGCGGCGCT
	G4mut	#1	ACR1V_fwd	TAATACGACTCACTATAGGGCCGCCCGGCTGCGGGGCCAGTGGCAGGAGCGCCGCGCACCGCCAGCC
		#2	ACR1V mutG-A rev	ACACCCTTTTGAAGTGCGCGGTTGGCTCTAGTCAGTGTGGGCGCCCCCCTCTCCGGCCGCTCTCATCTCACGCTCTCTGCGGCTGGCGGTGCGCGGCGCT
AIFM2	WT	#1	T73G	TAATACGACTCACTATAGGG
		#2	AIFM2_WT_R	CGCCCGCGCGCTCTCGCTCCGGCTCCCGCTCCCGCTCCCGCTCCCGCTTGGTCGTCTTCCCTATAGTGAGTCGTATTA
	G4mut	#1	T73G	TAATACGACTCACTATAGGG
		#2	AIFM2_G-A-MUT_R	CGCCCGCGCGCTCTCGCTTCGGCTCTCGCTCTCGCTCTCGCTCTCGCTTGGTCGTCTTCCCTATAGTGAGTCGTATTA
APC	WT	#1	T73G	TAATACGACTCACTATAGGG
		#2	APC_wt_rev	CCTGAGCCCGCAGGTCCCCCCCGAGCAGCGGCTAGGCTTCCGGCGGCCACACCCCGCCCCCTTGCTACTTGCCCTATAGTGAGTCGTATTA
	G4mut	#1	T73G	TAATACGACTCACTATAGGG
		#2	APC_G/Amut_rev	CCTGAGCCCGCAGGTCTCTCTCGAGCAGCGGCTAGGCTTCCGGCGGCCACACTTCGCTCTCTTGCTACTTGCCCTATAGTGAGTCGTATTA
APPL1	WT	#1	APPL1wt_fwd	TAATACGACTCACTATAGGGCTCGGCGCCTGGAGAAGGCTGTGCGGGCGGGGACGGCTGCAGCCCTTGCCGGAGAGGGCGGGCCGGGGTCAGCTGCGGC
		#2	APPL1wt_rev	CGTGGCGGAGGGAGGGCGGTGGCAGGAGACGCAGCTGCCGCCCACAGCTCCCCGCGCCGGCCCGCCCGCCGCAGCTGACCCC
	G4mut	#1	APPl1g4mut_fwd	TAATACGACTCACTATAGGGCTCGGCGCCTGGAGAAGGCTGTGCGGGCGGGGACGGCTGCAGCCCTTGCCGGAGAGAGCGAGCCGGAGTCAGCTGCGGC
		#2	APPL1g4mut_rev	CGTGGCGGAGGGAGGGCGGTGGCAGGAGACGCAGCTGCCGCTCACAGCTCCTCGCGCCGGCTCGCTCGCCGCAGCTGACTCC
BAD	WT	#1	BAD_WT_fwd	TAATACGACTCACTATAGGGTCAGGGGCCTCGAGATCGGGCTTGGGGTGAGACCTGTGCGCCGTCACCACGGGCGGGGCGGGGCCTGGGTCCACCGGGGT
		#2	BAD_WT_rev	TGGCAGGGAGCTGAGGCTGTCGGCTCAGGACCTCAGTCTCCCCTCAGAACCCCGGTGGACCCAGGCC
	G4mut	#1	BAD_G-Amut_fwd	TAATACGACTCACTATAGGGTCAGGAGCCTCGAGATCGAGCTTGAGGTGAGACCTGTGCGCCGTCACCACGAGCGGAGCGAGGCCTGAGTCCACCGGAGT
		#2	BAD_G-Amut_rev	TGGCAGGGAGCTGAGGCTGTCGGCTCAGGACCTCAGTCTCCCCTCAGAACTCCGGTGGACTCAGGCC
BAG1	WT	#1	T73G	TAATACGACTCACTATAGGG
		#2	BAG1_WT-rev	TTGTTGACCGCCCAGCGATGGAAGCTGAGCGCGGCGTCTCACAACCCCGCCCGACTACTTCCCAGCCCCGCCCCGGCCTGCCCTATAGTGAGTCGTATTA
	G4mut	#1	T73G	TAATACGACTCACTATAGGG
		#2	BAG1_G-Amut_rev	TTGTTGACCGCCCAGCGATGGAAGCTGAGCGCGGCGTCTCACAACCTCGCTCGACTACTTCTCAGTCTCGTCTCGGCCTGCCCTATAGTGAGTCGTATTA
BAG5	WT	#1	BAG5_wt_fwd	TAATACGACTCACTATAGGCGCGGACGCCGGAGGAGGTGTCCCCGGGTTTAGGGGTGTTCGGCCAGGGGCGGGGCTGCCGGGCCCGGGCGACTGCCGGAG
		#2	BAG5_rev	CGCGCGATGCGTCGCCGACGCTTCCACGACTTCCGCAGCTCCGGCAGTCGC
	G4mut	#1	BAG5_G-Amut_fwd	TAATACGACTCACTATAGGCGCGGACGCCGGAGGAGGTGTCCCCGAGTTTAGGAGTGTTCGGCCAAGAGCAGAGCTGCCGAGCCCGAGCGACTGCCGGAG
		#2	BAG5_rev	CGCGCGATGCGTCGCCGACGCTTCCACGACTTCCGCAGCTCCGGCAGTCGC
BCL2	WT	#1	BCL2_wt_fwd	TAATACGACTCACTATAGGGCAAAGCACATCCAATAAAATAGCTGGATTATAACTC
		#2	BCL2_wt_rev	CCTTCCCAGAGGAAAAGCAACGGGGGCCAACGGCACCTCTCGCCCCAGCTCCCACCCCACGGCCCCCAGAGAAAGAAGAGGAGTTATAATCCAGCTATTT
	G4mut	#1	BCL2_wt_fwd	TAATACGACTCACTATAGGGCAAAGCACATCCAATAAAATAGCTGGATTATAACTC
		#2	BCL2_G4mut_rev	CCTTCCCAGAGGAAAAGCAACGGGGGCCAACGGCACCTCTCGCTCCAGCTCTCATCTCACGGCTCTCAGAGAAAGAAGAGGAGTTATAATCCAGCTATTT
BCL9L	WT	#1	BCL9L_wt_fwd	TAATACGACTCACTATAGGGCGCTCGCTCGCTCTGCCTCTCCGCCCGGGCTCTGCCGAAGGGGGCGGGGTGGGGGTGCAGGGCGGGGGGAGGGGAGGCTC
		#2	BCL9L_wt_rev	CCAGTAACGCTGGCTCGGATTCCTCCCCGACCGCAAGAATGCAGGAGCCTCCCCTCCCCCCGCCC
	G4mut	#1	BCL9L_G-Amut_fwd	TAATACGACTCACTATAGGGCGCTCGCTCGCTCTGCCTCTCCGCCCGAGCTCTGCCGAAGAGAGCGAGATGAGAGTGCAGAGCAGAGAGAGAGAAGGCTC
		#2	BCL9L_G-Amut_rev	CCAGTAACGCTGGCTCGGATTCCTCCTCGACCGCAAGAATGCAGGAGCCTTCTCTCTCTCTGCTC
BMPR1A	WT	#1	T72G	TAATACGACTCACTATAGG
		#2	BMPR1A_WT_R	GCCTAAGCCTTCCTGCCCGCCCTTGGCCCTCCTCCCTCCTCGCTCCTGCCTATAGTGAGTCGTATTA
	G4mut	#1	T72G	TAATACGACTCACTATAGG
		#2	BMPR1A_GA_Mu_R	GCCTAAGCTTTCCTGCTCGCTCTTGGCTCTCTTCTCTCTTCGCTCCTGCCTATAGTGAGTCGTATTA
BOK	WT	#1	BOK_WT_fwd	TAATACGACTCACTATAGGGAAGAGCGCGGGAAGCCCCGTGGACCTGGCGCTCCCGGCTCGGGCGTGGACGGGGCGGGCGCCGGGGCGGGGCGCGCGTCC
		#2	BOK_WT-rev	GCCGCCGACGACGACCTCGACCCTTCCATTCAGACCCGCGAGGACGCGCGCC
	G4mut	#1	BOK_G-Amut_fwd	TAATACGACTCACTATAGGGAAGAGCGCGGGAAGCCCCGTGGACCTGGCGCTCCCGGCTCGGGCGTGGACGAGACGAGCGCCGAGACGAGGCGCGCGTCC
		#2	BOK_WT-rev	GCCGCCGACGACGACCTCGACCCTTCCATTCAGACCCGCGAGGACGCGCGCC
CASP6	WT	#1	T72G	TAATACGACTCACTATAGG
		#2	Casp6-5UTR-Trx wt	TGCAGCCAAACGCGCAGCCAGACACCTTGCCCTCCTCTTCCTGAAGCCACAGGCTCCCGGGCCCGGCCCCGCCCTCGGCCTATAGTGAGTCGTATTA
	G4mut	#1	T72G	TAATACGACTCACTATAGG
		#2	Casp6-5UTR-Trx mut	TGCAGCCAAACGCGCAGCCAGACACCTTGCCCTCCTCTTCCTGAAGCCACAGGCTCCCGGGCCCGGCTTCGCTCTCGGCCTATAGTGAGTCGTATTA
CASP8AP2	WT	#1	T73G	TAATACGACTCACTATAGGG
		#2	CASP8AP2_WT_rev	CTTCCTTAGCAGTCCCTCACGGACCGGGCCCCTACGACAACTTACCCGCCCTGCCCGGCCCAAGACAACCCGGTTCCTTTCCCTATAGTGAGTCGTATTA
	G4mut	#1	T73G	TAATACGACTCACTATAGGG
		#2	CASP8AP2_G-Amut_rev	CTTCCTTAGCAGTCCCTCACGGACCGGGCCTCTACGACAACTTACTCGCTCTGCTCGGCTCAAGACAACTCGGTTCCTTTCCCTATAGTGAGTCGTATTA
CASP9	WT	#1	T73G	TAATACGACTCACTATAGGG
		#2	CASP9_WT_rev	GACTCCAGGCCGCCTCAGTCCGCTTCCGGGCCTCGGCCGCCCGCCCCAGTCCCCAGGACCCGCCCCCGCCCCAGGGCCCTATAGTGAGTCGTATTA
	G4mut	#1	T73G	TAATACGACTCACTATAGGG
		#2	CASP9_G-Amut_rev	GACTCCAGGCCGCCTCAGTCCGCTTCCGGGCCTCGGCCGCTCGCCTCAGTCCTCAGGACTCGCTCTCGCTCCAGGGCCCTATAGTGAGTCGTATTA
FZD10	WT	#1	T73G	TAATACGACTCACTATAGGG
		#2	FZD10_WT_rev	CCACCCCTGCTCGGGCCCCCGCCCATGCCCGCCCGGCCTGGCCCGAGCGCTGCGCACAGCGCCCCCTATAGTGAGTCGTATTA
	G4mut	#1	T73G	TAATACGACTCACTATAGGG
		#2	FZD10_G-A-mut_rev	CCACCCCTGCTCGGGCTCTCGCTCATGCTCGCTCGGCCTGGCTCGAGCGCTGCGCACAGCGCCCCCTATAGTGAGTCGTATTA
FZD2	WT	#1	FZD2_WT_fwd	TAATACGACTCACTATAGGGAGGCGGCAGCCGCAGCGAGGAGGCGGCGGGGAAGAAGCGCAGTCTCC
		#2	FZD2_WT_rev	AGTCATGGTGGCTAGCGCTGGCCGCCGCCCCCCACCCGGCTCCTTGGCGCCCCCCCCGCCCCCGCCCCCAACCCGGAGACTGCGCTTCTTCCCC
	G4mut	#1	FZD2_WT_fwd	TAATACGACTCACTATAGGGAGGCGGCAGCCGCAGCGAGGAGGCGGCGGGGAAGAAGCGCAGTCTCC
		#2	FZD2_G-A_fwd	AGTCATGGTGGCTAGCGCTGGCCGCCGCCCCCCACCCGGCTCCTTGGCGCTTCCTTCGCTCTCGCTTCCAACCCGGAGACTGCGCTTCTTCCCC
MAP2K1	WT	#1	T73G	TAATACGACTCACTATAGGG
		#2	MAP2K1_WT_R	GGCCGGTAGCGGTCTCAGTGGACCCCCGCCCCACCCGCCCGGGACTCGGCTTCGCGCGCAGAGAGCCGAAAGGCTGCCCTATAGTGAGTCGTATTA
	G4mut	#1	T73G	TAATACGACTCACTATAGGG
		#2	MAP2K1_G/A-MUT_R	GGCCGGTAGCGGTCTCAGTGGACTCTCGTCTCACTCGCTCGGGACTCGGCTTCGCGCGCAGAGAGCCGAAAGGCTGCCCTATAGTGAGTCGTATTA
MAPK3	WT	#1	MAPK3 fwd	TAATACGACTCACTATAGGGCGGGTGACAGGCAGGCGGGAAGGGGCG
		#2	MAPK3 rev	CTCCACTCCTCCCCTCCCACCGCCCTCCTCCCCACGGCGGCCCCGCCCGAGGCCCCGCCCCTTCCCGCCTGCCTG
	G4mut	#1	MAPK3 fwd	TAATACGACTCACTATAGGGCGGGTGACAGGCAGGCGGGAAGGGGCG
		#2	MAPK3 mut rev	CTCCACTCCTCTCCTCTCACCGCTCTCCTCCTCACGGCGGCCCCGCCCGAGGCCCCGCCCCTTCCCGCCTGCCTG
	1er G/Amut	#1	MAPK3 1erG>Afwd	TAATACGACTCACTATAGGGCGGGTGACAGGCAGGCGAGAAGAGACG
		#2	MAPK3 1erG>Arev	CTCCACTCCTCCCCTCCCACCGCCCTCCTCCCCACGGCGGCCTCGCTCGAGGCTCCGTCTCTTCTCGCCTGCCTG
	G/Amut All	#1	MAPK3 1erG>Afwd	TAATACGACTCACTATAGGGCGGGTGACAGGCAGGCGAGAAGAGACG
		#2	MAPK3_allG>Arev	CTCCACTCCTCTCCTCTCACCGCTCTCCTCCTCACGGCGGCCTCGCTCGAGGCTCCGTCTCTTCTCGCCTGCCTG
PIK3R1	WT	#1	T72G	TAATACGACTCACTATAGG
		#2	PIK3R1_WT_rev	CTCGGCTCGGCTCGTCCCTCCGCCCCACGCCCCGCCCGGCAGTGCGTCCGGGCCACCGCCTATAGTGAGTCGTATTA
	G4mut	#1	T72G	TAATACGACTCACTATAGG
		#2	PIK3R1_G4mut_rev	CTCGGCTCGGCTCGTCTCTCCGCTTCACGCTTCGCTCGGCAGTGCGTTCGGGTCATCGCCTATAGTGAGTCGTATTA
PIK3R3	WT	#1	PIK3R3_WT_fwd	TAATACGACTCACTATAGGCCTCAGCGGGTGGGCAGCATGGGGCGGGGAGGGTGTCCCCTCCGCGCCGTTAAAATG
		#2	PIK3R3_rev	TGCCCGGACTCCAGCCACTAGAGTTTCATTTTAACGGCGCGGAGGGG
	G4mut	#1	PIK3R3_G-Amut_fwd	TAATACGACTCACTATAGGCCTCAGCGAGTGAGCAGCATGAGGCGAAGAGAGTGTCCCCTCCGCGCCGTTAAAATG
		#2	PIK3R3_rev	TGCCCGGACTCCAGCCACTAGAGTTTCATTTTAACGGCGCGGAGGGG
SMAD2	WT	#1	SMAD2wt_fwd	TAATACGACTCACTATAGGGCGCCCGGGCCGCCGGCCGGGCCC
		#2	SMAD2wt_rev	GGGAATGGGCGATTGGAGGCGGAACTGAAAACACTCCCGGCCGCCGTCTTCCCGCCCCGCCCCCAGGCCCGGGCCCGGCCGGCGGCCCGG
	G4mut	#1	SMAD2wt_fwd	TAATACGACTCACTATAGGGCGCCCGGGCCGCCGGCCGGGCCC
		#2	SMAD2_G-A_rev	GGGAATGGGCGATTGGAGGCGGAACTGAAAACACTCCCGGCCGCCGTCTTCTCGCTCCGCTCTCAGGCTCGGGCTCGGCCGGCGGCCCGG
SMAD4	WT	#1	T72G	TAATACGACTCACTATAGG
		#2	SMAD4wt_rev	GCTGGGCGCCTGGCTCCCCTCACCCGCTCCCACCCCCTGGGCGGCCGCGGAGCCTATAGTGAGTCGTATTA
	G4mut	#1	T72G	TAATACGACTCACTATAGG
		#2	SMAD4g4mut_rev	GCTGGGCGCCTGGCTCCTCTCACTCGCTCTCACTCTCTGGGCGGCCGCGGAGCCTATAGTGAGTCGTATTA
SMAD4 #2	WT	#1	SMAD4_2_WT_fwd	TAATACGACTCACTATAGGGCAGCGGCGCGGCGCTGAGGAGGGGCGGCCTGGCCGGGACGCCTCGGGGCGGGGGCCGAGGAGCTCTCC
		#2	SMAD4_2_WT_rev	CGGACGCACCGGGCCCGTAGCTTTCCCCGGCGGCCCGGAGAGCTCCTCGG
	G4mut	#1	SMAD4_2_G4mut_fwd	TAATACGACTCACTATAGGGCAGCGGCGCGGCGCTGAGGAGAGACGGCCTGGCCGAGACGCCTCGAGACGAGAGCCGAGGAGCTCTCC
		#2	SMAD4_2_G4mut_rev	CGGACGCACCGGGCTCGTAGCTTTCCTCGGCGGCTCGGAGAGCTCCTCGG
SMAD7	WT	#1	SMAD7wt_fwd	TAATACGACTCACTATAGGGCGGAGAGCCGCGCAGGGCGCGGGCCGCGCGGGGTGGGGCAGCCGGAGCGCAGGCCCC
		#2	SMAD7wt_rev	GCGGGGGCCCGGGGGCGCCCGCCGGGGATCGGGGGCCTGCGCTCCGGCTGC
	G4mut	#1	SMAD7G/A_fwd	TAATACGACTCACTATAGGGCGGAGAGCCGCGCAGAGCGCGAGCCGCGCGGAGTAGAGCAGCCGGAGCGCAGGCCCC
		#2	SMAD7wt_rev	GCGGGGGCCCGGGGGCGCCCGCCGGGGATCGGGGGCCTGCGCTCCGGCTGC
SMURF1	WT	#1	SMURF1_Fwd	TAATACGACTCACTATAGGACCCCGGCGCCCAGCCCGGAGCCGTAACCTTGAG
		#2	SMURF1_WT_rev	GGGCAGCCGCGGATCCAGCGCCACCGCCCCCCAGCCCGGCCCGGCCCGGCCCCGCCGCCGCCGCCTCAAGGTTACGGCTCCGGG
	G4mut	#1	SMURF1_Fwd	TAATACGACTCACTATAGGACCCCGGCGCCCAGCCCGGAGCCGTAACCTTGAG
		#2	SMURF1_G4_mut_rev	GGGCAGCCGCGGATCCAGCGTCATCGTCTCTCAGCTCGGCTCGGCTCGGCTTCGTCGTCGTCGTCTCAAGGTTACGGCTCCGGG
TCF7L1	WT	#1	TCF7L1_WT_fwd	TAATACGACTCACTATAGGGCGCCGGGCCGGGCCGGGCAGGGCGCGGGCGGCTAGGGGCTCCGAGAGCGGCGGCCC
		#2	TCF7L1_WT_rev	GGTGGGGCCGCGGGCCGGGGCCGCCGCTCTCGGAGCC
	G4mut	#1	TCF7L1_G-A_fwd	TAATACGACTCACTATAGGGCGCCGAGCCGAGCCGAGCAGAGCGCGAGCGGCTAGAGGCTCCGAGAGCGGCGGCCC
		#2	TCF7L1_WT_rev	GGTGGGGCCGCGGGCCGGGGCCGCCGCTCTCGGAGCC
