# Supplementary material for: G-quadruplexes formation in the 5’UTRs of mRNAs associated with colorectal cancer pathways
Source: PLoS One. 2018 Dec 3;13(12):e0208363. doi: 10.1371/journal.pone.0208363 (PMC6277105; doi:10.1371/journal.pone.0208363)
Supplement: S5 Table — (XLSX) [file pone.0208363.s009.xlsx]

## Sheet: Table S5
Supplemental Table S5 Oligonucleotide sequences used for PCR filling prior to cloning
Construct		Oligos		Sequences 5'-3'
APC WT	PCR1	#1	APC fwd WT_1	CCTCCCACAAGATGGCGGAGGGCAAGTAGCAAGGGGGCGGGGTGTGGCCGCCGGAAGCCTAGCCGCTGCTCGGGGGGGACCTGCGGGCTCAGGCCCGGG
		#2	APC rev_1	CTGAGTGCTTCACCTTCCTCACCAACAGCCAACAACAGTACCTGGGAACAGCATCGAGCCAACCTCGGTCCGCAGCTCCCGGGCCTGAGCCCGCAGGTC
	PCR2	#1	Nhe1_APC fwd_2	AGAGCTAGCAGTCTTCCCACCTCCCACAAGATGGCGGAGGG
		#2	Nhe1_APC rev_2	AGTCAGTGCTAGCAGGGGGCGCCGAGGCCCGAGAAGGCAACTGAGTGCTTCACCTTCC
		#3		1 µL of PCR1 product
APC G/A-mut	PCR1	#1	APC fwd G/A-mut_1	CCTCCCACAAGATGGCGGAGGGCAAGTAGCAAGAGAGCGAAGTGTGGCCGCCGGAAGCCTAGCCGCTGCTCGAGAGAGACCTGCGGGCTCAGGCCCGGG
		#2	APC rev_1	CTGAGTGCTTCACCTTCCTCACCAACAGCCAACAACAGTACCTGGGAACAGCATCGAGCCAACCTCGGTCCGCAGCTCCCGGGCCTGAGCCCGCAGGTC
	PCR2	#1	Nhe1_APC fwd_2	AGAGCTAGCAGTCTTCCCACCTCCCACAAGATGGCGGAGGG
		#2	Nhe1_APC rev_2	AGTCAGTGCTAGCAGGGGGCGCCGAGGCCCGAGAAGGCAACTGAGTGCTTCACCTTCC
		#3		1 µL of PCR1 product
BAG-1 WT	PCR1	#1	Nhe1_BAG1_wt_fwd	AGAGCTAGCAGGCCGGGGCGGGGCTGGGAAGTAGTCGGGCGGGGTTGTGAGACGCCGCGCTC
		#2	Nhe1_BAG1_rev	AGTCAGTGCTAGCGCCCGCACTTGTTGACCGCCCAGCGATGGAAGCTGAGCGCGGCGTCTCACAACC
BAG-1 G/A-mut	PCR1	#1	Nhe1_BAG1_G-Amut_fwd	AGAGCTAGCAGGCCGAGACGAGACTGAGAAGTAGTCGAGCGAGGTTGTGAGACGCCGCGCTC
		#2	Nhe1_BAG1_rev	AGTCAGTGCTAGCGCCCGCACTTGTTGACCGCCCAGCGATGGAAGCTGAGCGCGGCGTCTCACAACC
CASP8AP2 WT	PCR1	#1	CASP8AP2_wt_fwd	CCCGGTCCGTGAGGGACTGCTAAGGAAGAGGCTGCATGGCGCGGTAGTCCCCCGAGTGGAGGTCGGCTGCCCCTGGGAAACCAGAGAGTCGGAGGGAGTC
		#2	CASP8AP2_wt_rev	TCCTTTTGAGAGTCACCACCTGCGGCCAGACGTCAGGCGCGGCCCTTCCCCGACCTACTTGGCCGCTCCAGATGGACTCCCTCCGACTCTCTGGTTTC
	PCR2	#1	Nhe1_CASP8AP2_wt_fwd	AGAGCTAGCAAAGGAACCGGGTTGTCTTGGGCCGGGCAGGGCGGGTAAGTTGTCGTAGGGGCCCGGTCCGTGAGGGACTGC
		#2	Nhe1_CASP8AP2_wt_rev	AGTCAGTGCTAGCGATCCTATTTCCTTTTGAGAGTCACCACC
		#3		1 µL of PCR1 product
CASP8AP2 G/A-mut	PCR1	#1	CASP8AP2_wt_fwd	CCCGGTCCGTGAGGGACTGCTAAGGAAGAGGCTGCATGGCGCGGTAGTCCCCCGAGTGGAGGTCGGCTGCCCCTGGGAAACCAGAGAGTCGGAGGGAGTC
		#2	CASP8AP2_wt_rev	TCCTTTTGAGAGTCACCACCTGCGGCCAGACGTCAGGCGCGGCCCTTCCCCGACCTACTTGGCCGCTCCAGATGGACTCCCTCCGACTCTCTGGTTTC
	PCR2	#1	Nhe1_CASP8AP2_G-Amut_fwd	AGAGCTAGCAAAGGAACCGAGTTGTCTTGAGCCGAGCAGAGCGAGTAAGTTGTCGTAGAGGCCCGGTCCGTGAGGGACTGC
		#2	Nhe1_CASP8AP2_wt_rev	AGTCAGTGCTAGCGATCCTATTTCCTTTTGAGAGTCACCACC
		#3		1 µL of PCR1 product
MAPK3 WT	PCR1	#1	MAPK3-1	AGAGCTAGCCTGGCGCGCGCGGCCCTGCGGGTGACAGGCAGGCG
		#2	MAPK3-2wt	AGTCAGTGCTAGCCTCCACTCCTCCCCTCCCACCGCCCTCCTCCCCACGGCGGCCCCGCCCGAGGCCCCGCCCCTTCCCGCCTGCCTGTCACCCGC
MAPK3 1st G/A-mut	PCR1	#1	MAPK3-1	AGAGCTAGCCTGGCGCGCGCGGCCCTGCGGGTGACAGGCAGGCG
		#2	MAPK3-2mut1	AGTCAGTGCTAGCCTCCACTCCTCCCCTCCCACCGCCCTCCTCCCCACGGCGGCCTCGCTCGAGGCTCCGTCTCTTCTCGCCTGCCTGTCACCCGC
MAKP3 G/A-mut (2nd)	PCR1	#1	MAPK3-1	AGAGCTAGCCTGGCGCGCGCGGCCCTGCGGGTGACAGGCAGGCG
		#2	MAPK3-2mut2	AGTCAGTGCTAGCCTCCACTCCTCTCCTCTCACCGCTCTCCTCCTCACGGCGGCCCCGCCCGAGGCCCCGCCCCTTCCCGCCTGCCTGTCACCCGC
MAPK3 double G/A-mut	PCR1	#1	MAPK3-1	AGAGCTAGCCTGGCGCGCGCGGCCCTGCGGGTGACAGGCAGGCG
		#2	MAPK3-2mut1_2	AGTCAGTGCTAGCCTCCACTCCTCTCCTCTCACCGCTCTCCTCCTCACGGCGGCCTCGCTCGAGGCTCCGTCTCTTCTCGCCTGCCTGTCACCCGC
